# Supplementary material for: Toward Smart Salivary Diagnostics: A Comprehensive Review of Heavy Metal Biomarkers and Digital Risk Modeling
Source: Diagnostics (Basel). 2026 Feb 22;16(4):635. doi: 10.3390/diagnostics16040635 (PMC12939596; doi:10.3390/diagnostics16040635)
Supplement: Supplementary file 1 [file diagnostics-16-00635-s001.zip]

Archive with 1 entries (1 files):
- diagnostics-4171602-supplementary.pdf
